# Supplementary material for: Bioactive Alpha-Pyrone and Phenolic Glucosides from the Marine-Derived Metarhizium sp. P2100
Source: J Fungi (Basel). 2022 Dec 23;9(1):28. doi: 10.3390/jof9010028 (PMC9863027; doi:10.3390/jof9010028)
Supplement: Supplementary file 1 [file jof-09-00028-s001.zip]

Archive with 1 entries (1 files):
- jof-2076172-supplementary.pdf
